# Supplementary material for: N-Acetyl Serotonin Alleviates Oxidative Damage by Activating Nuclear Factor Erythroid 2-Related Factor 2 Signaling in Porcine Enterocytes
Source: Antioxidants (Basel). 2020 Apr 7;9(4):303. doi: 10.3390/antiox9040303 (PMC7222184; doi:10.3390/antiox9040303)
Supplement: Supplementary file 1 [file antioxidants-09-00303-s001.zip]

Archive with 1 entries (1 files):
- antioxidants-737963-supplementary.docx
